# Supplementary material for: Characteristics and Injury Patterns of Road Traffic Injuries in Urban and Rural Uganda—A Retrospective Medical Record Review Study in Two Hospitals
Source: Int J Environ Res Public Health. 2021 Jul 19;18(14):7663. doi: 10.3390/ijerph18147663 (PMC8304504; doi:10.3390/ijerph18147663)
Supplement: Supplementary file 1 [file ijerph-18-07663-s001.zip]

Archive with 1 entries (1 files):
- ijerph-1266742-supplementary.pdf
